# Supplementary material for: Metformin Suppresses Glioblastoma Tumor Growth and Progression Through the AMPK/FoxO3a/Survivin Axis
Source: Cells. 2026 Feb 6;15(3):310. doi: 10.3390/cells15030310 (PMC12897146; doi:10.3390/cells15030310)
Supplement: Supplementary file 1 [file cells-15-00310-s001.zip]

Archive with 1 entries (1 files):
- cells-4074152-supplementary.pdf
